# Supplementary material for: Changes in the Expression of Genes Regulating the Response to Hypoxia, Inflammation, Cell Cycle, Apoptosis, and Epithelial Barrier Functioning during Colitis-Associated Colorectal Cancer Depend on Individual Hypoxia Tolerance
Source: Int J Mol Sci. 2024 Jul 16;25(14):7801. doi: 10.3390/ijms25147801 (PMC11276979; doi:10.3390/ijms25147801)
Supplement: Supplementary file 1 [file ijms-25-07801-s001.zip]

Archive with 1 entries (1 files):
- ijms-3081152-supplementary.pdf
